# Supplementary material for: Visualizing chaperone-mediated multistep assembly of the human 20S proteasome
Source: Nat Struct Mol Biol. 2024 Apr 10;31(8):1176–88. doi: 10.1038/s41594-024-01268-9 (PMC11327110; doi:10.1038/s41594-024-01268-9)
Supplement: Supplementary file 13 — Oligonucleotides for cloning. [file 41594_2024_1268_MOESM13_ESM.xlsx]

## Sheet: Gibson Assembly Primer 
Gene Name	Recomanded Protein Name	Short Protein Name	Cloning Primer Fwd (5`->3`)	Cloning Primer Rev (5`->3`)	Alternative Cloning Primer Rev for C-terminal tagging (5`->3`)
POMP	Proteasome maturation protein	POMP	CCACCATCGGGCGCGGATCCATGAATGCCAGAGGACTTGGATCTGAG	CTAGATTCGAAAGCGGCCGCCTATTACAGTAAACCAAGTTTATATTCCACCATCAAGTGTGG	N/A
PSMG1	Proteasome assembly chaperone 1	PAC1	CCACCATCGGGCGCGGATCCATGGCGGCCACGTTCTTCGGAG	CTAGATTCGAAAGCGGCCGCTTATCATGTATAAATGTTACTCTGAATCTCATTTGTTGTCATCAAT	N/A
PSMG2	Proteasome assembly chaperone 2	PAC2	CCACCATCGGGCGCGGATCCATGTTCGTTCCCTGCGGGGAGTC	CTAGATTCGAAAGCGGCCGCTTATCAGAAAAGTGCAGGGGGAAGACCACTGC	N/A
PSMG3	Proteasome assembly chaperone 3	PAC3	CCACCATCGGGCGCGGATCCATGGAAGACACGCCGTTGGTGATA	CTAGATTCGAAAGCGGCCGCTTATCACCACACCTGGCACACCCGGATC	N/A
PSMG4	Proteasome assembly chaperone 4	PAC4	CCACCATCGGGCGCGGATCCATGGAGGGGCTGGTTGTCGCCG	CTAGATTCGAAAGCGGCCGCTTACTAGAACTTTTCGGGGAAAGCCTCCATCTC	N/A
PSMA1	Proteasome subunit alpha type-1	α6	CGGTCCGAAGCGCGCGGAATTCATGTTTCGAAATCAGTATGACAATGATGTCACTG	CTAGATTCGAAAGCGGCCGCTCATTAATGTTCCATTGGTTCATCAGCCTTTTCTG	N/A
PSMA2	Proteasome subunit alpha type-2	α2	CGGTCCGAAGCGCGCGGAATTCATGGCGGAGCGCGGGTACAG	CTAGATTCGAAAGCGGCCGCTCATTATGCTATGGCAGCCAAGTAATCCTTAAC	N/A
PSMA3	Proteasome subunit alpha type-3	α7	CGGTCCGAAGCGCGCGGAATTCATGAGCTCAATCGGCACTGGGTATGA	CTAGATTCGAAAGCGGCCGCTCATTACATATTATCATCATCTGATTCATCTTCTTCCTTCAGAGATTC	N/A
PSMA4	Proteasome subunit alpha type-4	α3	CGGTCCGAAGCGCGCGGAATTCATGTCTCGAAGATATGACTCCAGGACCAC	CTAGATTCGAAAGCGGCCGCTTACTATTTATCCTTTTCTTTCTGTTCTTTTTCTTTCTTCTCACGC	N/A
PSMA5	Proteasome subunit alpha type-5	α5	CGGTCCGAAGCGCGCGGAATTCATGTTTCTTACCCGGTCTGAGTACGAC	CTAGATTCGAAAGCGGCCGCTCATTAAATGTCCTTGATAACCTCTTCAAGTTCTTCCTTTG	N/A
PSMA6	Proteasome subunit alpha type-6	α1	CGGTCCGAAGCGCGCGGAATTCATGTCCCGTGGTTCCAGCGC	CTAGATTCGAAAGCGGCCGCTCATTAGTCTCTCTCTGCTAGAGCAACAAGGTGA	N/A
PSMA7	Proteasome subunit alpha type-7	α4	CGGTCCGAAGCGCGCGGAATTCATGAGCTACGACCGCGCCAT	CTAGATTCGAAAGCGGCCGCTTATCATGATGCTTTCTTTTGTTTCTTCTTTTCGTTTTCTTC	N/A
PSMB1	Proteasome subunit beta type-1	β6	CGGTCCGAAGCGCGCGGAATTCATGTTGTCCTCTACAGCCATGTATTCGG	CTAGATTCGAAAGCGGCCGCTTATCAGTCCTTCCTTAAGGAAACAGTTTCCTCCCT	N/A
PSMB2	Proteasome subunit beta type-2	β4	CGGTCCGAAGCGCGCGGAATTCATGGAGTACCTCATCGGTATCCAAGGCC	CTAGATTCGAAAGCGGCCGCTCATTAGGAGCCCTGTTTGGGGAAGGAAAT	N/A
PSMB3	Proteasome subunit beta type-3	β3	CGGTCCGAAGCGCGCGGAATTCATGTCTATTATGTCCTATAACGGAGGGGCC	CTAGATTCGAAAGCGGCCGCTCATTAGTCCATTCGGGCCTTCAGTGTCC	N/A
PSMB4	Proteasome subunit beta type-4	β7	CGGTCCGAAGCGCGCGGAATTCATGGAAGCGTTTTTGGGGTCGC	CTAGATTCGAAAGCGGCCGCTTATCATTCAAAGCCACTGATCATGTGGGCAATA	TTTCTCAAACTGTGGATGGCTCCAAGCACTGTCGACAGACTGAAAGTACAGATCCTCTTCAAAGCCACTGATCATGTGGGC
PSMB5	Proteasome subunit beta type-5	β5	CGGTCCGAAGCGCGCGGAATTCATGGCGCTTGCGAGCGTGTTGGAGAGACCGC	CTAGATTCGAAAGCGGCCGCTTATCAGGGGGTAGAGCCACTATACTTCTCATGTAGATCA	N/A
PSMB6	Proteasome subunit beta type-6	β1	CGGTCCGAAGCGCGCGGAATTCATGGCGGCTACCTTACTAGCTGCT	CTAGATTCGAAAGCGGCCGCTTATCAGGCGGGTGGTAAAGTGGCAACG	N/A
PSMB7	Proteasome subunit beta type-7	β2	CGGTCCGAAGCGCGCGGAATTCATGGCGGCTGTGTCGGTGTATG	CTAGATTCGAAAGCGGCCGCTTATCAGGAAGTGTCCATTGTTTGGACTGTTTCTTCCA	TTTCTCAAACTGTGGATGGCTCCAAGCACTGTCGACAGACTGAAAGTACAGATCCTCGGAAGTGTCCATTGTTTGGACTGTTTCTTCCA
Vector Name	Note		Cloning Primer Rev (5`->3`)	Cloning Primer Fwd (5`->3`)	Alternative Cloning Primer Fwd for C-terminal tagging (5`->3`)
pACEBac1	for cloning of chaperons		GGATCCGCGCCCGATGGTGG	GCGGCCGCTTTCGAATCTAG	N/A
pACEBac1	for cloning of α and β subunits		GAATTCCGCGCGCTTCGGAC	GCGGCCGCTTTCGAATCTAG	AGTGCTTGGAGCCATCCACAGTTTGAGAAAGGTGGAGGCTCTGGCGGGGGTAGCGGGGGCAGTGCCTGGTCTCACCCACAATTCGAAAAGTGATAAGCGGCCGCTTTCGAATCTAG

## Sheet: Modified biGBac Primer
Vector Name	bigBac Primer Type	bigBac Primer Rev (5`->3`)	bigBac Primer Fwd (5`->3`)
pACEBac1	biGBac Assembly with 2 Expression Cassets	ATTTAAATCTTTAGACCATAGAGCGTTCTCGCGAATCGATACTAGTGTTTAAACTCGCTACCTTAGGACC	ATTTAAATAAACCTAATGATGCCTGATGTTTCCTAGGGTATACCCATCTAATTGGAACCAGATAAGTGAAATC
pACEBac1	biGBac Assembly with 3 Expression Cassets	ATTTAAATCTTTAGACCATAGAGCGTTCTCGCGAATCGATACTAGTGTTTAAACTCGCTACCTTAGGACC	ATTTAAATAAACGGTTCACATAGCTTAGTTTCCTAGGGTATACCCATCTAATTGGAACCAGATAAGTGAAATC
pACEBac1	biGBac Assembly with 4 Expression Cassets	ATTTAAATCTTTAGACCATAGAGCGTTCTCGCGAATCGATACTAGTGTTTAAACTCGCTACCTTAGGACC	ATTTAAATAAACACTGACATTGACTTGGTTTCCTAGGGTATACCCATCTAATTGGAACCAGATAAGTGAAATC
pACEBac1	biGBac Assembly with 5 Expression Cassets	ATTTAAATCTTTAGACCATAGAGCGTTCTCGCGAATCGATACTAGTGTTTAAACTCGCTACCTTAGGACC	ATTTAAATAAACACTGACATTGACTTGGTTTCCTAGGGTATACCCATCTAATTGGAACCAGATAAGTGAAATC
Vector Name	bigBac Primer Type	bigBac Primer Fwd (5`->3`)	bigBac Primer Rev (5`->3`)
pACEBac1-POMP	Expression Cassette 1	AACGCTCTATGGTCTAAAGATTTAAATCGACCTACTCCGGAATATTAATAGATCATGG	AAACGTGCAATAGTATCCAGTTTATTTAAATGGTTATGATAGTTATTGCTCAGCGGTGG
pACEBac1-PSMG1	Expression Cassette 2	AAACTGGATACTATTGCACGTTTAAATCGACCTACTCCGGAATATTAATAGATCATGG	AAACATCAGGCATCATTAGGTTTATTTAAATGGTTATGATAGTTATTGCTCAGCGGTGG
pACEBac1-PSMG2	Expression Cassette 3	AAACCTAATGATGCCTGATGTTTAAATCGACCTACTCCGGAATATTAATAGATCATGG	AAACTAAGCTATGTGAACCGTTTATTTAAATGGTTATGATAGTTATTGCTCAGCGGTGG
pACEBac1-PSMG3	Expression Cassette 4	AAACGGTTCACATAGCTTAGTTTAAATCGACCTACTCCGGAATATTAATAGATCATGG	AAACCAAGTCAATGTCAGTGTTTATTTAAATGGTTATGATAGTTATTGCTCAGCGGTGG
pACEBac1-PSMG4	Expression Cassette 5	AAACACTGACATTGACTTGGTTTAAATCGACCTACTCCGGAATATTAATAGATCATGG	AACCCCGATTGAGATATAGATTTATTTAAATGGTTATGATAGTTATTGCTCAGCGGTGG
pACEBac1-PSMA1	Expression Cassette 1	AACGCTCTATGGTCTAAAGATTTAAATCGACCTACTCCGGAATATTAATAGATCATGG	AAACGTGCAATAGTATCCAGTTTATTTAAATGGTTATGATAGTTATTGCTCAGCGGTGG
pACEBac1-PSMA2	Expression Cassette 2	AAACTGGATACTATTGCACGTTTAAATCGACCTACTCCGGAATATTAATAGATCATGG	AAACATCAGGCATCATTAGGTTTATTTAAATGGTTATGATAGTTATTGCTCAGCGGTGG
pACEBac1-PSMA3	Expression Cassette 3	AAACCTAATGATGCCTGATGTTTAAATCGACCTACTCCGGAATATTAATAGATCATGG	AAACTAAGCTATGTGAACCGTTTATTTAAATGGTTATGATAGTTATTGCTCAGCGGTGG
pACEBac1-PSMA4	Expression Cassette 4	AAACGGTTCACATAGCTTAGTTTAAATCGACCTACTCCGGAATATTAATAGATCATGG	AAACCAAGTCAATGTCAGTGTTTATTTAAATGGTTATGATAGTTATTGCTCAGCGGTGG
pACEBac1-PSMA5	Expression Cassette 1	AACGCTCTATGGTCTAAAGATTTAAATCGACCTACTCCGGAATATTAATAGATCATGG	AAACGTGCAATAGTATCCAGTTTATTTAAATGGTTATGATAGTTATTGCTCAGCGGTGG
pACEBac1-PSMA6	Expression Cassette 2	AAACTGGATACTATTGCACGTTTAAATCGACCTACTCCGGAATATTAATAGATCATGG	AAACATCAGGCATCATTAGGTTTATTTAAATGGTTATGATAGTTATTGCTCAGCGGTGG
pACEBac1-PSMA7	Expression Cassette 3	AAACCTAATGATGCCTGATGTTTAAATCGACCTACTCCGGAATATTAATAGATCATGG	AAACTAAGCTATGTGAACCGTTTATTTAAATGGTTATGATAGTTATTGCTCAGCGGTGG
pACEBac1-PSMB1	Expression Cassette 1	AACGCTCTATGGTCTAAAGATTTAAATCGACCTACTCCGGAATATTAATAGATCATGG	AAACGTGCAATAGTATCCAGTTTATTTAAATGGTTATGATAGTTATTGCTCAGCGGTGG
pACEBac1-PSMB2	Expression Cassette 2	AAACTGGATACTATTGCACGTTTAAATCGACCTACTCCGGAATATTAATAGATCATGG	AAACATCAGGCATCATTAGGTTTATTTAAATGGTTATGATAGTTATTGCTCAGCGGTGG
pACEBac1-PSMB3	Expression Cassette 3	AAACCTAATGATGCCTGATGTTTAAATCGACCTACTCCGGAATATTAATAGATCATGG	AAACTAAGCTATGTGAACCGTTTATTTAAATGGTTATGATAGTTATTGCTCAGCGGTGG
pACEBac1-PSMB4	Expression Cassette 4	AAACGGTTCACATAGCTTAGTTTAAATCGACCTACTCCGGAATATTAATAGATCATGG	AAACCAAGTCAATGTCAGTGTTTATTTAAATGGTTATGATAGTTATTGCTCAGCGGTGG
pACEBac1-PSMB5	Expression Cassette 1	AACGCTCTATGGTCTAAAGATTTAAATCGACCTACTCCGGAATATTAATAGATCATGG	AAACGTGCAATAGTATCCAGTTTATTTAAATGGTTATGATAGTTATTGCTCAGCGGTGG
pACEBac1-PSMB6	Expression Cassette 2	AAACTGGATACTATTGCACGTTTAAATCGACCTACTCCGGAATATTAATAGATCATGG	AAACATCAGGCATCATTAGGTTTATTTAAATGGTTATGATAGTTATTGCTCAGCGGTGG
pACEBac1-PSMB7	Expression Cassette 3	AAACCTAATGATGCCTGATGTTTAAATCGACCTACTCCGGAATATTAATAGATCATGG	AAACTAAGCTATGTGAACCGTTTATTTAAATGGTTATGATAGTTATTGCTCAGCGGTGG
